# Supplementary material for: Effect of Seed Size on Pervaporation Performances Through FAU Zeolite Membrane
Source: Membranes (Basel). 2025 Nov 25;15(12):355. doi: 10.3390/membranes15120355 (PMC12734560; doi:10.3390/membranes15120355)
Supplement: Supplementary file 1 [file membranes-15-00355-s001.zip]

Archive with 1 entries (1 files):
- membranes-3986528-supplementary.pdf
